# Supplementary material for: Characterization of Organic Anion and Cation Transport in Three Human Renal Proximal Tubular Epithelial Models
Source: Cells. 2024 Jun 9;13(12):1008. doi: 10.3390/cells13121008 (PMC11202273; doi:10.3390/cells13121008)
Supplement: Supplementary file 1 [file cells-13-01008-s001.zip]

Archive with 1 entries (1 files):
- cells-3050517-supplementary.pdf
